# Supplementary material for: c-FOS Confers Stem Cell-like Features to Multiple Myeloma Cells in a Bone Marrow Microenvironment
Source: Cells. 2025 Mar 21;14(7):474. doi: 10.3390/cells14070474 (PMC11987719; doi:10.3390/cells14070474)
Supplement: Supplementary file 1 [file cells-14-00474-s001.zip]

Archive with 1 entries (1 files):
- cells-3480354-supplementary.pdf
